# Supplementary material for: Quantitative and Functional Assessment of the Influence of Routinely Used Cryopreservation Media on Mononuclear Leukocytes for Medical Research
Source: Int J Mol Sci. 2022 Feb 7;23(3):1881. doi: 10.3390/ijms23031881 (PMC8837123; doi:10.3390/ijms23031881)
Supplement: Supplementary file 1 [file ijms-23-01881-s001.zip]

Archive with 1 entries (1 files):
- ijms-1550965-supplementary.pdf
